# Supplementary material for: Domestic cattle (Bos taurus taurus) are motivated to obtain forage and demonstrate contrafreeloading
Source: PLoS One. 2018 Mar 7;13(3):e0193109. doi: 10.1371/journal.pone.0193109 (PMC5841746; doi:10.1371/journal.pone.0193109)
Supplement: S1 Appendix — The data used for statistical analysis are given for heifers in the high- (n = 6) and low-roughage (n = 6) primary diet treatments. These include latency to use the gated and open troughs after the morning feeding, total time spent using each trough, and total feed intake and rate from each trough on d –4 to 0 relative to the final day the heifers pushed the gate, along with maximum price (the final weight, including the gate, they pushed). Data points excluded from analysis are indicated. (XLSX) [file pone.0193109.s002.xlsx]

## Sheet: Latency Use DMI rate d-4 to 0
Treatment	Heifer_ID	Day_relative_to_final	Latency_minutes_open_trough	Latency_minutes_gated_trough	Use_hours_open_trough	Use_minutes_gated_trough	Frequency_gate_push	Average_pushing_seconds	DMI_kg_open_trough	Percent_intake_gated_trough	Rate_kg_h_open_trough	Rate_g_min_open_trough	Rate_g_min_gated_trough	Excluded
Low_roughage	3056	-4	6.56667	0.183333	1.32417	9.53333	19	30.1053	3.45967	0.959184	2.61271	43.5452	17.872	0
Low_roughage	3056	-3	6.18333	0.333333	1.59167	6.88333	24	17.2083	3.47332	0.979592	2.18219	36.3698	25.2792	0
Low_roughage	3056	-2	0.583333	0.233333	1.57861	4.31667	19	13.6316	3.82486	0.984127	2.42293	40.3821	40.4967	1
Low_roughage	3056	-1	.	.	.	.	.	.	4.18702	.	.	.	.	.
Low_roughage	3056	0	0.05	232.65	1.41778	0.266667	2	8	4.73121	0.634921	3.33706	55.6177	422.93	1
Low_roughage	3070	-4	0.616667	3.85	2.4425	6.68333	19	21.1053	9.26257	0.959184	3.79225	63.2041	25.4933	0
Low_roughage	3070	-3	0.383333	7.38333	1.98472	5.36667	20	16.1	9.15904	0.909297	4.61477	76.9129	30.0967	0
Low_roughage	3070	-2	0.0333333	5.35	2.22806	2.46667	13	11.3846	8.53066	0.725624	3.82875	63.8125	52.2538	0
Low_roughage	3070	-1	1.11667	5.38333	2.48083	0.433333	3	8.66667	8.54811	0.725624	3.44566	57.4277	297.445	0
Low_roughage	3070	0	0.0333333	16.75	2.62583	0.05	1	3	9.15487	0	3.48646	58.1077	0	0
Low_roughage	3086	-4	7.86667	0.166667	1.58833	10.8	8	81	7.39413	0.979592	4.65527	77.5879	16.1116	0
Low_roughage	3086	-3	7.48333	0.15	1.67667	11.9667	9	79.7778	7.74681	0.9161	4.62036	77.006	13.5984	0
Low_roughage	3086	-2	3.26667	0.35	1.72889	4.35	12	21.75	7.21437	0.929705	4.17284	69.5473	37.9641	0
Low_roughage	3086	-1	1.8	0.216667	1.89556	2.35	19	7.42105	7.13284	0.9161	3.76293	62.7155	69.2456	0
Low_roughage	3086	0	2.15	0.333333	1.72583	0.05	2	1.5	7.29477	0.839002	4.22681	70.4468	2980.65	0
Low_roughage	3088	-4	9.06667	0.966667	1.08083	5.7	13	26.3077	5.13243	0.979592	4.74859	79.1431	30.5272	0
Low_roughage	3088	-3	0.05	2.86667	1.11139	2.88333	12	14.4167	5.72705	1	5.15306	85.8843	61.6059	1
Low_roughage	3088	-2	0.1	3.71667	1.18361	3.65	15	14.6	6.39904	0.975057	5.40637	90.1062	47.452	1
Low_roughage	3088	-1	0.0666667	7.3	1.21	2.28333	21	6.52381	6.65805	0.85941	5.50252	91.7087	66.8573	0
Low_roughage	3088	0	0.133333	11.6667	1.11167	0.266667	3	5.33333	6.3797	0.795918	5.73886	95.6477	530.172	0
Low_roughage	3106	-4	0.183333	22.0333	1.67917	10.8667	27	24.1481	7.65883	0.99093	4.56109	76.0181	16.1981	0
Low_roughage	3106	-3	5.35	0.133333	1.54194	6.83333	12	34.1667	7.79535	0.997732	5.05553	84.2588	25.9357	0
Low_roughage	3106	-2	4.3	0.116667	1.63278	5.31667	13	24.5385	7.93225	0.945578	4.85813	80.9688	31.5919	0
Low_roughage	3106	-1	1.66667	0.05	1.65722	7.13333	12	35.6667	8.09	0.895692	4.88167	81.3611	22.304	0
Low_roughage	3106	0	0.85	0.0166667	1.45833	3.23333	11	17.6364	8.66946	0.834467	5.94477	99.0795	45.8433	0
Low_roughage	3120	-4	7.21667	0.05	1.36861	3.61667	7	31	5.9599	0.909297	4.35471	72.5784	44.6596	1
Low_roughage	3120	-3	4.81667	0.1	1.55361	6.3	15	25.2	6.73845	0.959184	4.33728	72.288	27.0445	1
Low_roughage	3120	-2	1.11667	0.0166667	1.56972	3.15	13	14.5385	7.6592	0.979592	4.87934	81.3223	55.2398	1
Low_roughage	3120	-1	.	.	.	.	.	.	8.03502	0.77551	.	.	.	.
Low_roughage	3120	0	0.0166667	7.33333	1.56	0.2	2	6	8.52308	0.435374	5.46351	91.0585	386.678	0
High_roughage	3021	-4	.	.	.	.	.	.	.	.	.	.	.	.
High_roughage	3021	-3	0.0666667	192.117	5.68139	12.05	14	51.6429	5.46747	0	0.962348	16.0391	0	0
High_roughage	3021	-2	0	135.7	5.67194	9.43333	17	33.2941	5.81548	0.721088	1.02531	17.0884	13.5782	0
High_roughage	3021	-1	0.0333333	121.967	6.13889	3.05	13	14.0769	6.27909	0.789116	1.02284	17.0473	45.9577	0
High_roughage	3021	0	0.0333333	143.1	6.46028	0.916667	7	7.85714	6.90785	0.630385	1.06928	17.8213	122.155	0
High_roughage	3035	-4	0.366667	0.05	5.75639	12.6333	13	58.3077	5.42598	0.984127	0.942602	15.71	13.8373	0
High_roughage	3035	-3	0.283333	0.1	6.04389	6.68333	12	33.4167	5.72929	0.965986	0.947947	15.7991	25.6741	0
High_roughage	3035	-2	0.05	69.8667	5.28306	3.66667	9	24.4444	5.67128	0.814059	1.07349	17.8914	39.4368	0
High_roughage	3035	-1	0	192.833	5.33556	2.66667	8	20	5.33495	0.335601	0.999887	16.6648	22.3548	0
High_roughage	3035	0	0	71.1667	5.61556	0.216667	2	6.5	5.4719	0.195011	0.974419	16.2403	159.877	0
High_roughage	3057	-4	0.0666667	34.3333	3.31833	14.45	20	43.35	3.67143	0.854875	1.10641	18.4401	10.5088	0
High_roughage	3057	-3	0.116667	57.6833	3.08417	9.46667	15	37.8667	3.92922	0.99093	1.274	21.2333	18.5936	0
High_roughage	3057	-2	0.0833333	43.6333	3.49583	5.5	16	20.625	4.27119	0.770975	1.22179	20.3632	24.8997	1
High_roughage	3057	-1	0.216667	654.733	4.14028	3.56667	11	19.4545	4.72392	0.904762	1.14097	19.0161	45.0598	1
High_roughage	3057	0	0.0333333	60.8333	4.85083	0.15	3	3	5.0675	0.764172	1.04467	17.4111	904.935	0
High_roughage	3060	-4	0.15	108.133	4.01333	9.5	18	31.6667	4.28206	0.904762	1.06696	17.7826	16.9172	0
High_roughage	3060	-3	0.233333	125.533	4.13111	7.51667	15	30.0667	4.70539	0.954649	1.13901	18.9836	22.5598	1
High_roughage	3060	-2	0.05	117.683	4.51778	6.58333	19	20.7895	5.12067	0.975057	1.13345	18.8908	26.3088	0
High_roughage	3060	-1	0.0166667	160.533	5.25333	3.53333	11	19.2727	5.74701	0.984127	1.09397	18.2329	49.4748	1
High_roughage	3060	0	.	.	.	.	.	.	6.20256	0.664399	.	.	.	.
High_roughage	3062	-4	0.0833333	61.0833	4.13972	10.2667	16	38.5	6.80514	0.954649	1.64386	27.3977	16.517	0
High_roughage	3062	-3	0.05	77.0333	4.29639	7.31667	11	39.9091	6.36932	0.746032	1.48248	24.708	18.1118	0
High_roughage	3062	-2	0.0166667	51.5833	4.33389	5.06667	11	27.6364	6.11878	0.650794	1.41185	23.5308	22.8159	0
High_roughage	3062	-1	0.0833333	256.75	4.72139	1.3	14	5.57143	6.31454	0.854875	1.33743	22.2905	116.809	0
High_roughage	3062	0	0.0666667	78.7833	4.06889	0.0833333	2	2.5	6.34918	0.734694	1.56042	26.007	1566.05	0
High_roughage	3112	-4	0.316667	79.35	4.47306	7.1	9	47.3333	5.25601	0.639456	1.17504	19.584	15.9981	0
High_roughage	3112	-3	2.53333	66.5	4.40833	9.85	19	31.1053	4.37752	0.419501	0.993011	16.5502	7.56509	0
High_roughage	3112	-2	0.0833333	119.4	3.91222	5.25	22	14.3182	4.69291	0.9161	1.19955	19.9925	30.9957	0
High_roughage	3112	-1	0	108.067	4.42194	1.26667	8	9.5	4.7646	0.734694	1.07749	17.9582	103.029	0
High_roughage	3112	0	0	100.45	4.94167	0.383333	5	4.6	5.2701	0.335601	1.06646	17.7744	155.512	0

## Sheet: Maximum price
Treatment	Heifer_ID	Final_BW_kg	Max_price_kg	Max_price_percent	Excluded
Low_roughage	3088	367.273	231.545	0.630446	0
Low_roughage	3070	403.636	163.364	0.40473	0
Low_roughage	3056	405.455	197.455	0.486996	1
Low_roughage	3120	407.273	197.455	0.484821	0
Low_roughage	3106	412.727	163.364	0.395815	0
Low_roughage	3086	421.818	163.364	0.387284	0
High_roughage	3112	330	163.364	0.495041	0
High_roughage	3057	340.909	163.364	0.4792	0
High_roughage	3035	349.091	163.364	0.467969	0
High_roughage	3021	358.636	129.273	0.360456	0
High_roughage	3060	372.727	163.364	0.438293	0
High_roughage	3062	387.273	163.364	0.421831	0
